# Supplementary material for: Ornithine Aspartate and Vitamin-E Combination Has Beneficial Effects on Cardiovascular Risk Factors in an Animal Model of Nonalcoholic Fatty Liver Disease in Rats
Source: Biomolecules. 2022 Nov 28;12(12):1773. doi: 10.3390/biom12121773 (PMC9775092; doi:10.3390/biom12121773)
Supplement: Supplementary file 1 [file biomolecules-12-01773-s001.zip]

Archive with 1 entries (1 files):
- biomolecules-1923750-supplementary.pdf
